# Supplementary material for: A Novel Method for Measuring the Timing of Heart Sound Components through Digital Phonocardiography
Source: Sensors (Basel). 2019 Apr 19;19(8):1868. doi: 10.3390/s19081868 (PMC6515005; doi:10.3390/s19081868)
Supplement: Supplementary file 1 [file sensors-19-01868-s001.zip]

Archive with 3 entries (3 files):
- Supplementary materials/subj_01.bin
- Supplementary materials/subj_18.bin
- Supplementary materials/subj_23.bin
